# Supplementary material for: Photodynamic Decontamination of Food: Assessing Surface Challenges Against Listeria monocytogenes
Source: Microorganisms. 2025 Dec 26;14(1):59. doi: 10.3390/microorganisms14010059 (PMC12843728; doi:10.3390/microorganisms14010059)
Supplement: Supplementary file 1 [file microorganisms-14-00059-s001.zip]

Archive with 1 entries (1 files):
- microorganisms-4003442-supplementary.pdf
